# Supplementary material for: Convenient Heme Nanorod Modified Electrode for Quercetin Sensing by Two Common Electrochemical Methods
Source: Micromachines (Basel). 2021 Dec 7;12(12):1519. doi: 10.3390/mi12121519 (PMC8707963; doi:10.3390/mi12121519)
Supplement: Supplementary file 1 [file micromachines-12-01519-s001.zip]

Archive with 1 entries (1 files):
- micromachines-1483725-supplementary.pdf
